# Supplementary material for: A T-Cell-Derived 3-Gene Signature Distinguishes SARS-CoV-2 from Common Respiratory Viruses
Source: Viruses. 2024 Jun 26;16(7):1029. doi: 10.3390/v16071029 (PMC11281602; doi:10.3390/v16071029)
Supplement: Supplementary file 1 [file viruses-16-01029-s001.zip]

Archive with 4 entries (4 files):
- Supplementary Materials.docx
- __MACOSX/._Supplementary Materials.docx
- Supplementary Table.xlsx
- __MACOSX/._Supplementary Table.xlsx
