# Supplementary material for: A T-Cell-Derived 3-Gene Signature Distinguishes SARS-CoV-2 from Common Respiratory Viruses
Source: Viruses. 2024 Jun 26;16(7):1029. doi: 10.3390/v16071029 (PMC11281602; doi:10.3390/v16071029)
Supplement: Supplementary file 1 [file viruses-16-01029-s001.zip › Supplementary Table.xlsx]

## Sheet: S1_datasetSummary
TableS1: Overview of datasets and analysis
Dataset	# of Viral	# of Controls	Purpose	Viruses	Re-standardized Severity	RNA-Seq or Microarray	Cross sectional or longitudinal	Country	Description	Sample Type	Age group (range)	Year(s) enrolled	Platform	Author (PMID)	Year (of public availability)
HRA000786	32	15	Discovery Train set	SARS-CoV-2	Controls, Asymptomatic, Symptomatic	RNA-Seq	Cross sectional	China	Patients with SARS-CoV-2 infection are asymptomatic and presymptomatic	PBMC	Adult (18-40 years)	2020	Illumina Nova-seq	Yu et al. (34561618)	2021
GSE17156 (Influenza Cohort)	17	17	Discovery Train set	IFV	Controls, Asymptomatic, Symptomatic	Microarray	Longitudinal	USA, UK	Influenza challenge study	WB	Adult (>18 years)	Unknown	Affymetrix Human Genome U133A 2.0 Array	Zaas et al. (19664979)	2009
GSE17156 (Rhinovirus Cohort)	20	19	Discovery Train set	HRV	Controls, Asymptomatic, Symptomatic	Microarray	Longitudinal	USA, UK	Rhinovirus challenge study	WB	Adult (>18 years)	Unknown	Affymetrix Human Genome U133A 2.0 Array	Zaas et al. (19664979)	2009
GSE17156 (RSV Cohort)	20	20	Discovery Train set	RSV	Controls, Asymptomatic, Symptomatic	Microarray	Longitudinal	USA, UK	RSV challenge study	WB	Adult (>18 years)	Unknown	Affymetrix Human Genome U133A 2.0 Array	Zaas et al. (19664979)	2009
GSE152641	62	24	Discovery Test set	SARS-CoV-2	Controls, Symptomatic	RNA-Seq	Longitudinal	USA	Hospitalized patients with SARS-CoV-2 infection	WB	Adult (>18 years)	2020	Illumina NovaSeq 6000	Thair et al. (33437935)	2020
GSE161918	33	14	Discovery Test set	SARS-CoV-2	Controls, Symptomatic	RNA-Seq	Longitudinal	USA, Italy	Hospitalized patients with SARS-CoV-2 Infection	PBMC	Adult (24-84 years)	Unknown	Illumina NovaSeq 6000	Liu et al. (33713619)	2020
GSE171110	44	10	Discovery Test set	SARS-CoV-2	Controls, Symptomatic	RNA-Seq	Longitudinal	France	Severe hospitalized patients with SARS-CoV-2 Infection	WB	Adult (>18 years)	2020	Illumina HiSeq 2500	Lévy et al. (34127958)	2021
GSE198449	577	1076	Validation set	SARS-CoV-2	Controls, Asymptomatic, Symptomatic	RNA-Seq	Longitudinal	USA	COVID-19 in healthy young adults	WB	Adult (18-34 years)	2020	Illumina NovaSeq 6000	Sauerwald et al. (36323307)	2022
GSE157103	100	26	Validation set	SARS-CoV-2	Controls, Symptomatic	RNA-Seq	Longitudinal	USA	ARDS patients with and without SARS-CoV-2 infection	WB	Adult (>18 years)	2020	Illumina NovaSeq 6000	Overmyer et al. (33096026)	2020
GSE166190	83	15	Validation set	SARS-CoV-2	Controls, Symptomatic	RNA-Seq	Longitudinal	Switzerland	COVID-19 in children and adults	WB	Child/Adult (4-73 years)	2020-2021	lllumina HiSeq 4000	Vono et al. (34587479)	2021
E-MTAB-10022	114	58	Validation set	SARS-CoV-2	Controls, Asymptomatic, Symptomatic	RNA-Seq	Longitudinal	UK	Asymptomatic and presymptomatic health-care workers with SARS-CoV-2 infection	WB	Adult (21-69 years)	2020	Illumina Nextseq 500/550	Jong et al. (27833115)	2021
GSE68310	620	128	Validation set	Seasonal Coronavirus, IFV, HRV, RSV	Controls, Symptomatic	Microarray	Longitudinal	USA	Influenza and other acute respiratory viral infections	WB	Adult (18-49 years)	2009-2011	Illumina HumanHT-12 V4.0	Zhai et al. (26070066)	2015
GSE105450	62	12	Validation set	RSV	Controls, Symptomatic	Microarray	Cross-sectional	USA	RSV infected infants	WB	Child (0-2 years)	2004-2011	Illumina HumanHT-12 V4.0	Rodriguez-Fernandez et al. (29045741)	2017
GSE61754	64	22	Validation set	IFV	Controls, Asymptomatic, Symptomatic	Microarray	Longitudinal	UK	Influenza challenge study	WB	Adult (18-45 years)	2005	Illumina HumanHT-12 V4.0	Davenport et al. (25345603)	2014
GSE67059	114	37	Validation set	HRV	Controls, Asymptomatic, Symptomatic	Microarray	Cross-sectional	USA, Finland, Spain	Asymptomatic and symptomatic rhinovirus in children	WB	Child (0-2 years)	2007-2011, 2013-2015	Illumina HumanHT-12 V3.0, Illumina HumanHT-12 V4.0	Heinonen et al. (26571305)	2015
GSE38900	181	39	Validation set	HRV, RSV, IFV	Controls, Symptomatic	Microarray	Longitudinal	USA, Finland	Influenza and other lower respiratory tract infections in children	WB	Child (0-2 years)	2006-2011	Illumina HumanWG-6 V3.0, Illumina HumanHT-12 V4.0	Mejias et al. (24265599)	2012
GSE201530	47	8	Validation set	Omicron variants	Controls, Asymptomatic, Symptomatic	RNA-Seq	Longitudinal	Austria	Outpatients with Omicron variants infection	PBMC	Child/Adult (17-83 years)	2021-2022	Illumina NovaSeq 6000	Lee et al. (35784346)	2022
Total:	2190	1540

## Sheet: S2_Interferon-related Transcrip
Table S2 Induced transcripts in PBMC by various interferon treatment
IFNA2	IFNB1	IFNW1	IFNG	IFN Core	TNF
ACSL1	ACLY	ABCB10	ACLY	ACSL1	ACLY
ADAR	ACSL1	ACLY	ACSL1	ADAR	ACSL1
AGT	ADAM19	ACSL1	AFF2	AGT	ADGRE2
AIM2	ADAP2	ADAR	AIM2	AIM2	AK3
AKAP2	ADAR	ADM	AKAP10	AKAP2	AKAP10
APOBEC3B	ADGRE2	AGT	APOL3	APOBEC3B	AMPD3
APOBEC3G	ADM	AIM2	ATF3	APOBEC3G	APOL3
APOL3	AFF3	AKAP10	ATM	APOL3	ARID3A
ATF3	AGT	AKAP2	C1QB	ATF3	ARSE
ATF5	AIM2	ALOX12	C4A	ATF5	ASAP1
BAG1	AKAP10	ANXA4	CALD1	BAG1	B4GALT5
BARD1	AKAP2	APOBEC3B	CASP1	BARD1	BCL2A1
BCL7B	ALOX12	APOBEC3G	CASP10	BCL7B	BHLHE41
BLVRA	ALOX5	APOL3	CCL8	BLVRA	BHMT
BRCA1	ANXA4	ATF3	CCND2	BRCA1	BIRC3
BRCA2	APOBEC3B	ATF5	CCR5	BRCA2	BRCA1
BST2	APOBEC3G	ATM	CD38	BST2	CALD1
BUB1	APOL3	B4GAT1	CDKN1A	CAD	CASP1
C2	ATF3	BAG1	CFB	CAMK2A	CASP10
CACNA1A	ATF5	BARD1	CKB	CASP1	CCL15
CAD	ATM	BCL11A	CLEC10A	CASP10	CCL20
CAMK2A	ATP13A1	BCL7B	CPT1B	CASP5	CCL23
CASP1	B4GAT1	BLVRA	CSF2RB	CBR1	CCL3L1
CASP10	BAG1	BLZF1	CTNND2	CBWD1	CD37
CASP5	BAK1	BRCA1	CXCL10	CCL13	CD38
CBR1	BARD1	BRCA2	CXCL11	CCL7	CD83
CBWD1	BCL11A	BRD4	CYBB	CCL8	CDKN3
CCL13	BCL7B	BST2	EDN1	CCNA1	CKB
CCL7	BGN	C3AR1	EPB41	CCND2	CR2
CCL8	BLNK	CAD	ETAA1	CD2AP	CTNND2
CCNA1	BLVRA	CALD1	ETV4	CD38	CXCL1
CCND2	BLZF1	CAMK2A	F8	CD4	CXCL2
CD2AP	BRCA1	CAPN2	FAS	CD69	CXCL3
CD38	BRCA2	CASK	FBLN1	CDKN1A	CXCL8
CD4	BST2	CASP1	FBXL2	CFB	CYP27B1
CD69	BUB1	CASP10	FCGR1A	CHKA	DAB2
CDC42EP1	C3AR1	CASP5	FLII	CNTN6	EBI3
CDK4	CACNA1A	CBR1	GADD45B	COL3A1	EGR1
CDKN1A	CAD	CBWD1	GBP1	CTSL	EGR2
CFB	CALD1	CCL13	GBP2	CXCL10	EPB41
CH25H	CAMK2A	CCL3L1	GCH1	CXCL11	EREG
CHKA	CAPN2	CCL7	GCNT1	CXCL9	ETAA1
CNTN6	CASP1	CCL8	GLS	CXCR2	F3
COL3A1	CASP10	CCNA1	GSTM5	CYP2J2	FABP1
CTSL	CASP5	CCND2	HBG2	DEFB1	FBXL2
CXCL10	CBR1	CCR1	HHEX	DLL1	FCER2
CXCL11	CBWD1	CCR5	HP	DSC2	FCGR2A
CXCR2	CCL13	CCR7	ICAM1	DUSP5	FLJ11129
CYP2J2	CCL3L1	CCRL2	IDO1	DUSP7	FLNA
DAB2	CCL4	CD164	IFI27	DYNLT1	G0S2
DEFB1	CCL7	CD2AP	IFI44	DYSF	GBP1
DLL1	CCL8	CD38	IL15	ECE1	GCH1
DSC2	CCNA1	CD4	IL15RA	EDN1	GJB2
DUSP5	CCND2	CD47	IL18BP	EIF2AK2	GLS
DUSP7	CCR1	CD59	IL1A	EIF2B1	GMIP
DYNLT1	CCR5	CD69	IL7	EIF4ENIF1	GP1BA
DYSF	CCRL2	CDKN1A	IRF1	ENPP2	GRK3
ECE1	CD163	CENPE	IRF8	EPB41	HCAR3
EDN1	CD164	CFB	JAK2	ETV4	HHEX
EIF2AK2	CD2AP	CFLAR	JCHAIN	F8	HOMER2
EIF2B1	CD38	CHKA	KLF2	FAF1	HP
EIF4ENIF1	CD4	CKB	LAP3	FAS	ICAM1
ENPP2	CD59	CMAHP	LIMK2	FGF1	IDO1
EPB41	CD69	CNTN6	LMNB1	FLNA	IFI44
ETV4	CD72	CNTRL	CXCL9	FOXO1	IKBKG
F8	CD86	COL3A1	MMP25	FTL	IL16
FAF1	CDK17	CSF2RB	MRPS15	FUT4	IL18
FAS	CDKN1A	CTSL	MSR1	GADD45B	IL1A
FGF1	CENPA	CXCL10	NET1	GBAP1	IL1B
FLNA	CENPE	CXCL11	NIN	GBP1	IL1RN
FOXO1	CFB	CXCR2	NKTR	GBP2	IL6
FTL	CFLAR	CYBB	NLRP1	GCH1	INHBA
FUT4	CH25H	CYP19A1	NR3C1	GCNT1	INSIG1
GADD45B	CHI3L2	CYP2J2	OAS1	GLS	ITGA6
GBAP1	CHKA	DEFB1	OAS3	GMPR	KITLG
GBP1	CISH	DLL1	P2RY13	GPR161	KLF1
GBP2	CKB	DSC2	PCDH9	GUK1	KMO
GCH1	CMAHP	DUSP5	PLA2G4C	HBG2	LGALS3BP
GCNT1	CNTN6	DUSP7	PLEK	HIST2H2AA3	MAP3K4
GLB1	CNTRL	DYNLT1	POLR2B	HLA-DOA	MARCKS
GLS	COL3A1	DYSF	PSMB9	HS6ST1	MGLL
GMPR	COX17	E2F1	PTCH1	HSP90AA1	MMP19
GPR161	CSF2RB	ECE1	RALB	IDO1	MN1
GUK1	CTSL	EDN1	RGS1	IFI16	MRPS15
HBG2	CXCL10	EGR1	SERPIND1	IFI27	MSC
HCAR3	CXCL11	EIF2AK2	SERPING1	IFI35	MTF1
HIST2H2AA3	CXCL2	EIF2B1	SFTPB	IFI44	MX1
HLA-DOA	CXCR2	EIF4ENIF1	SLAMF1	IFI6	NAMPT
HLA-DRB5	CYBB	ENPP2	SLC1A5	IFIT1	NELL2
HS6ST1	CYP19A1	EPB41	SOCS1	IFIT5	NFKB1
HSP90AA1	CYP2J2	ERCC4	SP100	IFITM1	NFKB2
IDO1	DAB2	ETV4	SPRY4	IFITM2	NFKBIA
IFI16	DEFA1	ETV6	SRRM2	IFITM3	NFKBIZ
IFI27	DEFB1	F8	STAT1	IFRD1	NKX3-2
IFI35	DHFR	FAF1	STAT2	IGL	NR3C1
IFI44	DLL1	FAS	STX11	IKBKG	OAS3
IFI44L	DMXL1	FCER1G	TAP1	IL15	PATJ
IFI6	DNMT1	FGF1	TAP2	IL15RA	PDE4DIP
IFIT1	DRAP1	FGF13	TBX21	IL1RN	PDPN
IFIT5	DSC2	FGL2	TENM1	IL6	PIAS4
IFITM1	DUSP5	FLNA	TFF1	INPPL1	PLAUR
IFITM2	DUSP7	FMR1	TNFAIP2	IRF2	PTGES
IFITM3	DYNLT1	FOXO1	TNFSF10	IRF7	PTGS2
IFNG	DYSF	FTL	UBD	ISG15	RELB
IFRD1	E2F1	FUT4	UBE2C	ISG20	RPGR
IGL	ECE1	GADD45B	UBE2L6	JAK2	RPS9
IKBKG	EDN1	GBAP1	UBE3A	JUP	SDC4
IL15	EGR1	GBP1	VAMP5	KCNA3	SERPIND1
IL15RA	EIF2AK2	GBP2	VSNL1	KDELR2	SFRP1
IL1RN	EIF2B1	GCH1	WARS	KIF20B	SH3BP5
IL6	EIF4ENIF1	GCNT1	XRN1	KLF6	SLAMF1
INPPL1	ELF1	GLB1		KPNB1	SLC30A4
IRF2	ELF4	GLS		KRT8	SOD2
IRF7	ENPP2	GMPR		LAG3	SPI1
ISG15	EPB41	GPR161		LAMP3	SSPN
ISG20	ETV4	GSTM5		LAP3	STAT4
ITIH2	ETV6	GUK1		LEPR	TAF15
JAK2	F8	HBG2		LGALS2	TAP2
JUP	FAF1	HHEX		LGALS3BP	TBX3
KCNA3	FAS	HIST2H2AA3		LGALS9	TFF1
KDELR2	FBXW2	HLA-DOA		LGMN	TNF
KIF20B	FCGR1A	HS6ST1		LMNB1	TNFAIP2
KLF6	FCMR	HSP90AA1		LMO2	TNFAIP3
KPNB1	FGF1	HSPA1A		LY6E	TNFRSF11A
KRT8	FLNA	IDO1		MAP2K5	TRAF1
LAG3	FMR1	IFI16		MCL1	TSC22D1
LAMP3	FOXO1	IFI27		MED1	TYROBP
LAP3	FPR2	IFI35		MGLL	UBE2C
LEPR	FTL	IFI44		MNDA	VEGFA
LGALS2	FUT4	IFI6		MRPS15	WT1
LGALS3BP	GADD45B	IFIT1		MSR1
LGALS9	GBAP1	IFIT5		MX1
LGMN	GBP1	IFITM1		MX2
LMNB1	GBP2	IFITM2		MYD88
LMO2	GCH1	IFITM3		NAMPT
LY6E	GCNT1	IFRD1		NFE2L3
MAP2K5	GLS	IGL		NKTR
MCL1	GMPR	IKBKG		NMI
MED1	GPI	IL15		NR3C1
MGLL	GPR161	IL15RA		NUB1
CXCL9	GUK1	IL18R1		NUPR1
MMP16	HBG2	IL1RN		OAS1
MNDA	HCAR3	IL6		OAS2
MRPS15	HHEX	IL7		OAS3
MSR1	HIST2H2AA3	INPPL1		PATJ
MX1	HK2	IRF1		PDGFB
MX2	HLA-DOA	IRF2		PDGFRL
MYD88	HS6ST1	IRF7		PKD2
NAMPT	HSP90AA1	IRF8		PLSCR1
NFE2L3	HSPA1A	ISG15		PMAIP1
NKTR	HSPA1L	ISG20		PML
NMI	IDO1	ITIH2		PRKRA
NR3C1	IFI16	JAK2		PSMB9
NUB1	IFI27	JCHAIN		PTCH1
NUPR1	IFI35	JUP		RBCK1
OAS1	IFI44	KCNA3		RGS1
OAS2	IFI6	KDELR2		RGS6
OAS3	IFIT1	KIF20B		RTP4
OSBPL1A	IFIT5	KLF6		SAT1
PATJ	IFITM1	KPNB1		SCARB2
PDGFB	IFITM2	KRT8		SERPING1
PDGFRL	IFITM3	LAG3		SIT1
PGGT1B	IFNG	LAMP3		SOCS1
PKD2	IFRD1	LAP3		SP100
PLSCR1	IGL	LEPR		SP110
PMAIP1	IKBKE	LGALS2		SP140
PML	IKBKG	LGALS3BP		SPIB
PRKRA	IL15	LGALS9		ST3GAL5
PSMB9	IL15RA	LGMN		STAP1
PTCH1	IL18BP	LINC00597		STAT1
RBCK1	IL18R1	LMNB1		STAT2
RET	IL1RN	LMO2		STX11
RGS1	IL6	LY6E		SUPT3H
RGS6	IL7	LYN		TAP1
TRIM34	INPP5D	MAP2K5		TAP2
RPS9	INPPL1	MARCKS		TARBP1
RTP4	IRF1	MBNL1		TCN2
SAT1	IRF2	MCL1		TFDP2
SCARB2	IRF4	MED1		TGM1
SERPING1	IRF7	MEF2A		TLR3
SIT1	IRF9	MGLL		TLR7
SLAMF1	ISG15	CXCL9		TNFRSF11A
SOCS1	ISG20	MLF1		TNFSF10
SP100	ITGAL	MMP16		TNFSF6
SP110	ITGAX	MNDA		TNK2
SP140	JAK2	MRPS15		TOR1B
SPIB	JCHAIN	MS4A7		TRA2B
ST3GAL5	JUP	MSR1		TRD
STAP1	KCNA3	MX1		TRIM21
STAT1	KCNMB1	MX2		TRIM22
STAT2	KDELR2	MYD88		TRIM34
STX11	KIF20B	NAMPT		TRIM38
SUPT3H	KLF2	NCF1		UBA7
SYN2	KLF6	NFE2L3		UBE2L6
TAF5L	KLRB1	NKTR		UBE2S
TAP1	KPNB1	NMI		UNC93B1
TAP2	KRT8	NPTX1		USP18
TARBP1	LAG3	NR3C1		WARS
TCN2	LAMP3	NUB1		WT1
TFDP2	LANCL1	NUPR1		XAF1
TGM1	LAP3	OAS1
TLR3	LBR	OAS2
TLR7	LEPR	OAS3
TNFRSF11A	LGALS2	OSBPL1A
TNFSF10	LGALS3BP	PATJ
TNFSF6	LGALS9	PAX8
TNK2	LGMN	PDGFB
TOR1B	LILRA1	PDGFRL
TRA2B	LINC00597	PKD2
TRD	LMNB1	PLEK
TRIM21	LMO2	PLSCR1
TRIM22	LTA	PMAIP1
TRIM26	LTB4R	PML
TRIM38	LY6E	PPP2R2A
UBA7	LYN	PRKAG1
UBE2L6	MAP2K5	PRKRA
UBE2S	MAP3K8	PSMB9
UBE3A	MARCKS	PTCH1
UNC93B1	MBNL	PTGER2
USP18	MCL1	RALB
VAMP5	MED1	RBBP6
WARS	MEF2A	RBCK1
WT1	MFHAS1	RERE
XAF1	MGLL	RGS1
	CXCL9	RGS6
	MNDA	TRIM34
	MRPS15	RPS6KA5
	MS4A7	RTP4
	MSR1	SAT1
	MX1	SCARB2
	MX2	SDS
	MYD88	SELL
	NAMPT	SERPIND1
	NAPSA	SERPING1
	NBN	SFT2D2
	NCF1	SIT1
	NCOA2	SLC30A4
	NEBL	SOCS1
	NEK4	SOS1
	NFE2L3	SP100
	NKTR	SP110
	NMI	SP140
	NOTCH1	SPIB
	NR3C1	SRRM2
	NR4A3	ST3GAL5
	NUB1	STAP1
	NUPR1	STAT1
	OAS1	STAT2
	OAS2	STX11
	OAS3	SUPT3H
	PATJ	TAP1
	PAX5	TAP2
	PAX8	TARBP1
	PDE4B	TBX21
	PDGFB	TCN2
	PDGFRL	TFDP2
	PFKFB3	TFF1
	PFKP	TGM1
	PIM2	THY1
	PKD2	TLR3
	PLEK	TLR7
	PLSCR1	TNFAIP3
	PMAIP1	TNFRSF11A
	PML	TNFSF10
	PMS2	TNFSF6
	PPP2R2A	TNK2
	PRKAG1	TOR1B
	PRKRA	TRA2B
	PRKX	TRD
	PSMB8	TRIM21
	PSMB9	TRIM22
	PTCH1	TRIM38
	PTGER2	UBA7
	RALB	UBE2C
	RASGRP1	UBE2L6
	RBBP6	UBE2S
	RBCK1	UNC93B1
	RERE	USP18
	RGS1	USP25
	RGS6	WARS
	RIN1	WIPF1
	RIPK1	WT1
	RIPK3	XAF1
	RIPOR2	ZNF107
	RNF114
	TRIM34
	RPS6KA5
	RPS9
	RRBP1
	RTP4
	SAT1
	SCARB2
	SDS
	SELL
	SERPIND1
	SERPING1
	SFTPB
	SIDT2
	SIT1
	SLAMF1
	SMO
	SNX2
	SOCS1
	SOS1
	SP100
	SP110
	SP140
	SPIB
	SPTA1
	SPTLC2
	SRRM2
	SSB
	ST3GAL5
	STAP1
	STAT1
	STAT2
	STOML2
	STX11
	SUPT3H
	TANK
	TAP1
	TAP2
	TAPBP
	TARBP1
	TBX21
	TCN2
	TFDP2
	TFF1
	TGM1
	THY1
	TLR1
	TLR3
	TLR7
	TNFAIP2
	TNFRSF11A
	TNFSF10
	TNFSF6
	TNK2
	TOR1B
	TRA2B
	TRD
	TRG
	TRIM21
	TRIM22
	TRIM26
	TRIM38
	TSPAN15
	TXK
	UBA7
	UBE2L6
	UBE2S
	UBE3A
	UBQLN2
	UNC93B1
	USP15
	USP18
	USP25
	USPL1
	UVRAG
	VAMP5
	WARS
	WIPF1
	WT1
	XAF1
	ZNF107

## Sheet: S3_candidate_genes
Table S3 Stable SARS-CoV-2 specific candidate genes
Gene Symbol
AASS
ABCA5
ABCD2
ABI1
ABL2
ABT1
ACADSB
ACAP2
ACP1
ACSL3
ACSL6
ACYP1
ADAM9
ADAMTS6
ADD3
ADO
ADPRM
AFF4
AGBL2
AGO3
AHCTF1
AIMP1
AKAP10
ALCAM
ALG13
ALG6
AMMECR1
ANKRD36BP2
ANKRD49
AOC3
AP3B1
AP3M2
ARFGEF1
ARFGEF2
ARG1
ARHGAP11A
ARHGAP12
ARID4B
ARID5B
ARIH1
ARNTL
ARNTL2
ARPC5L
ARPP19
ASB7
ASCC3
ASMTL-AS1
ASNSD1
ASPH
ASPM
ATAD2
ATAD5
ATG14
ATM
ATP11B
ATP13A3
ATP2B1
ATP7A
ATP8A1
ATXN7
ATXN7L1
AURKB
AVL9
BAG4
BARD1
BBS4
BCAP29
BCCIP
BCL10
BCLAF1
BDH2
BEX4
BIRC3
BLM
BMP2K
BMPR1A
BMPR2
BNIP2
BRCA2
BRCC3
BRIP1
BRIX1
BTAF1
BTG3
BUB1
BUB1B
BZW1
C12orf29
C17orf75
C18orf25
C1D
C1orf50
C1R
C1S
C2orf49
C6orf120
CABYR
CACNB4
CAMSAP2
CAND1
CAPRIN1
CAPRIN2
CARF
CASK
CASP8
CBLL1
CBR4
CCDC15
CCDC59
CCDC6
CCDC7
CCDC91
CCNA2
CCNB2
CCNE1
CCNE2
CCNG2
CCNJ
CCNL1
CCNT1
CCNT2
CCP110
CCT6B
CD2AP
CD46
CD59
CD69
CDC27
CDC37L1
CDC5L
CDK1
CDK14
CDK17
CDK5RAP1
CDK7
CDK8
CDKN1B
CDKN3
CDV3
CEBPG
CENPC
CENPE
CENPF
CENPJ
CEP135
CEP152
CEP290
CEP55
CEP63
CEP97
CEPT1
CERS6
CFH
CGRRF1
CHD1
CHD2
CHD7
CHIC2
CHM
CHML
CHORDC1
CHRM4
CIR1
CLCN5
CLEC2B
CLEC2D
CLIC4
CLINT1
CLIP4
CLK1
CLK4
CLN5
CLP1
CLSPN
CLTC
CLUAP1
CNOT2
CNOT4
CNOT7
CNR1
CNTNAP2
CNTRL
COBLL1
COIL
COPB1
COPS2
COPS8
CRBN
CREB1
CRNKL1
CRYBG3
CRYZL1
CSDE1
CSGALNACT2
CSNK1G1
CSNK1G3
CSPP1
CSTF2T
CSTF3
CTBS
CTLA4
CTNNAL1
CTPS2
CTRC
CUL2
CUL3
CUL4B
CUL5
CXADR
CYTIP
DAAM1
DBF4
DCAF13
DCAF16
DCAF17
DCBLD2
DCP2
DCTN6
DCUN1D1
DCUN1D4
DDB2
DDHD2
DDR2
DDX10
DDX46
DDX6
DENND1B
DENND4A
DENND4C
DENND5B
DEPDC1
DERL2
DHX15
DHX35
DHX40
DHX9
DIAPH3
DIS3
DLEU2
DLG1
DLGAP5
DMC1
DMTF1
DNA2
DNAJB14
DNAJC10
DNAJC13
DNAJC2
DNAJC24
DNAJC3
DNM1L
DNM3
DNTTIP2
DOCK3
DONSON
DPY19L2P2
DPY19L4
DST
DTL
DUS4L
DUSP12
DYNC2H1
DYNC2LI1
DYNLT1
DYRK1A
DZANK1
DZIP3
E2F8
EAPP
ECD
EDEM3
EEA1
EED
EIF2AK3
EIF3A
EIF3M
EIF4E
ELF1
ELF2
ELOVL5
ELP4
ENY2
EOGT
EPM2A
EPS15
ERCC3
ERCC6
ETFDH
ETNK1
EXD3
EXOC5
EXOC6B
EXOSC2
EXOSC9
EYA3
EZH2
FABP5
FAF2
FAM111A
FAM135A
FAM13B
FAM169A
FAM172A
FAM204A
FAM3C
FAM76A
FAM98A
FANCI
FANCL
FASTKD2
FASTKD5
FBXL4
FBXO11
FBXO22
FBXO3
FBXO38
FBXO5
FBXW7
FEM1B
FGF9
FIP1L1
FKBP11
FKRP
FKTN
FLT1
FOXM1
FOXN2
FRS2
FRYL
FUBP1
FUT8
FXR1
G3BP2
GAB1
GABPA
GABPB1
GALNT12
GARNL3
GDAP1
GGNBP2
GMFB
GMNN
GNL2
GNRH1
GOLGB1
GOLT1B
GPR135
GTPBP4
GUF1
HAUS3
HAUS6
HBP1
HBS1L
HELLS
HERC4
HIF1A
HIVEP1
HJURP
HLF
HMG20A
HMGB1
HMGB2
HMGN3
HMGXB4
HMMR
HNRNPA1
HNRNPD
HNRNPDL
HNRNPH1
HNRNPH3
HOMER1
HPGD
HSF2
HSP90B1
HSPA13
HSPA14
HSPA9
HUS1
IBTK
IDI1
IFT74
IFT81
IKZF5
IL18R1
IL1RAP
IL6ST
ILF2
ILKAP
IMPACT
ING2
INTS12
INTS6
IPO7
IQCK
IQGAP2
IRAK4
IRF4
ISCU
ITGA4
ITGAV
JMJD1C
KANSL1L
KANSL2
KBTBD4
KCNJ14
KCTD9
KDELR3
KDM2A
KDM3A
KDM5A
KDM5B
KDM6A
KIAA0586
KIDINS220
KIF11
KIF14
KIF15
KIF18A
KIF20B
KIF2A
KIF3A
KIF4A
KIF5B
KLF8
KLF9
KLHDC2
KLHL11
KLHL2
KLHL24
KLRC4
KNTC1
KPNA3
KRAS
KRIT1
KRR1
KTN1
LATS1
LEMD3
LGALS8
LGR4
LIN7C
LINC00115
LINC00342
LLPH
LMAN1
LNPEP
LRP1B
LRP8
LRRC1
LRRC8B
LRRTM2
LYST
MAD2L1
MAK16
MAP3K1
MAP3K2
MAP3K7
MAP4K3
MAP7D3
MAP9
MAPK8
MAPK9
MBIP
MBNL1
MCM10
MCM6
MCM9
MCPH1
MCTP2
MDFIC
MDM2
MDM4
MED13
MED13L
MED17
MED23
MED4
MED6
MELK
METTL8
MFAP3
MFSD6
MIOS
MKI67
MLLT10
MOB1A
MOB4
MON2
MORF4L1
MORF4L2
MOXD1
MPHOSPH10
MREG
MRPL42
MRPL44
MRPL9
MRPS22
MTAP
MTHFD2L
MTM1
MTMR6
MTPAP
MTRF1L
MTRR
MTUS1
MYB
MYBL1
MYEF2
MYH15
MYNN
N4BP2L1
NAA15
NAA16
NAA50
NAE1
NAP1L2
NAP1L4
NAPG
NBEA
NBN
NCAPG
NCAPH
NCBP1
NCBP2
NDC80
NDUFB4
NDUFS3
NDUFV2
NECAP1
NEDD4
NEK2
NEK3
NEMF
NET1
NF1
NFE2L2
NFYA
NGDN
NIN
NIPBL
NIPSNAP3B
NKX3-1
NLGN3
NMD3
NMRK1
NOL10
NOL11
NOL8
NPAT
NR2C1
NR2C2
NRAS
NRIP1
NSUN3
NSUN7
NUDT4
NUDT6
NUFIP1
NUP133
NUP153
NUP155
NUP54
NUSAP1
ODC1
OPA1
OSBPL8
OSMR
OTUD4
OXR1
PAFAH1B2
PAICS
PARPBP
PAXBP1
PBK
PCCA
PCDH9
PCMTD2
PCNP
PDCL
PDE12
PDE4D
PDE7B
PDHX
PDK1
PDS5A
PDS5B
PDZD2
PFDN4
PFN2
PGAP1
PGGT1B
PGM3
PHACTR2
PHF14
PHF3
PHIP
PHKA1
PIAS1
PIAS2
PIGB
PIGH
PIK3C2A
PIK3C3
PIK3CA
PIK3R1
PITPNM3
PKN2
PLAA
PLCL2
PLK4
PMAIP1
PMPCB
PMS1
PNISR
PNN
POLE2
POLG2
POLI
POLR1C
POLR2B
POLR2J4
POLR3F
POLR3G
PPFIA1
PPFIBP1
PPIG
PPM1A
PPM1B
PPP1CB
PPP1R1A
PPP1R2
PPP2R1B
PPP2R2A
PPP6R3
PRC1
PRDM2
PRDM4
PRKAB2
PRMT3
PRPF18
PRPF3
PRPF40A
PRPF4B
PRRC2C
PSMB4
PSMD12
PSMD5
PSMD6
PSMD7
PSME4
PSPC1
PTBP2
PTBP3
PTCD3
PTCH2
PTPN2
PTPN22
PTPRC
PTS
PTTG1
PUS7L
PYROXD1
QSER1
R3HCC1L
RAB11FIP2
RAB1A
RAB21
RAB5A
RAB8B
RABGAP1L
RABGGTB
RABL3
RAD17
RAD21
RAD50
RAD51AP1
RALGPS1
RANBP2
RAP2C
RAPGEF2
RAPGEF5
RASA1
RASA2
RB1
RB1CC1
RBBP6
RBM15
RBM25
RBM34
RBM39
RBM41
RBM48
RBM7
RBPMS
RCN2
RDX
REV3L
RFC1
RFC3
RFPL3S
RGCC
RGS1
RGS17
RHOH
RIC8B
RIF1
RINT1
RIOK3
RIT1
RLF
RMND5A
RNF103
RNF111
RNF146
RNF19A
RNF6
RNGTT
RNMT
ROCK1
ROCK2
RPAP2
RPF1
RPGRIP1L
RPP30
RPRD1A
RPS6KA3
RPS6KB1
RRM1
RRN3
RRP15
RSL24D1
RSRC2
RUFY3
RWDD3
SACS
SAR1A
SBNO1
SBSPON
SC5D
SCAF11
SCAF8
SCAPER
SCFD1
SCML1
SCML2
SCN9A
SDR39U1
SEC14L1P1
SEC22A
SEC24A
SEC24B
SEC62
SECISBP2L
SEH1L
SEL1L3
SEMA3D
SENP6
SERINC1
SESN1
SETX
SFPQ
SFT2D2
SFXN1
SGCB
SGMS1
SH3GLB1
SHCBP1
SIAH1
SIKE1
SIVA1
SKA1
SKIL
SLC15A2
SLC16A7
SLC25A36
SLC30A1
SLC30A9
SLC35F5
SLC39A8
SLC3A1
SLC7A11
SLCO4C1
SLTM
SMAD2
SMAD5
SMARCA2
SMARCE1
SMC3
SMC4
SMC5
SMCHD1
SMIM8
SMNDC1
SNHG17
SNRK
SNRNP27
SNRPA1
SNRPF
SNW1
SOCS5
SOS2
SOX5
SP100
SP3
SPAG16
SPAG9
SPATA1
SPATA7
SPATS2
SPCS3
SPICE1
SREK1
SREK1IP1
SRSF11
SRSF3
SRSF6
SRSF8
SS18L1
SSB
SSBP1
SSBP2
ST18
ST8SIA1
STAG2
STAG3L4
STAM
STIL
STK17B
STK4
STON1
STX17
SUB1
SUCO
SUMO4
SYBU
SYF2
SYNCRIP
SYNJ1
TAB2
TAF11
TAF1D
TAF2
TAF4B
TANK
TARBP1
TARDBP
TAS2R14
TBC1D15
TBC1D19
TBC1D31
TBC1D8B
TBCEL
TBK1
TCERG1
TERF1
TERF2IP
TFAM
TFB2M
TGFBR1
TGS1
THOC1
THUMPD2
TIAL1
TIMM10B
TIMM17A
TIPARP
TIPIN
TLK2
TM9SF3
TMED5
TMEM123
TMEM135
TMEM168
TMEM242
TMEM243
TMEM33
TMEM38B
TMEM41B
TMEM87A
TNFAIP8
TOP1
TOP2A
TPP2
TPR
TPST1
TRA2A
TRA2B
TRAPPC13
TRAPPC8
TRIM13
TRIM2
TRIM23
TRIP12
TRMT11
TRMT61B
TSGA10
TSN
TTBK2
TTC12
TTC13
TTC17
TTF1
TTF2
TTK
TUBGCP5
TWF1
U2SURP
UAP1
UBA6
UBE2G1
UBE2G2
UBE3A
UBR5
UBXN4
UCHL5
UFL1
UFM1
UGCG
UHRF1BP1L
UPF3A
UPF3B
URI1
USP12
USP14
USP16
USP24
USP25
USP33
USP46
USP47
USP49
USP53
USP7
USP8
USPL1
UTP20
VAPA
VAV3
VCPIP1
VCPKMT
VPS13C
VPS26A
VPS54
VRK1
WAC
WBP4
WDR26
WDR43
WDR47
WRN
WWP1
XPO1
XPO4
XPOT
YAF2
YES1
YOD1
YTHDC1
YTHDF3
ZBTB1
ZBTB14
ZBTB25
ZBTB33
ZBTB5
ZC2HC1A
ZC3H13
ZC3H15
ZC3H7A
ZCCHC8
ZDHHC13
ZDHHC6
ZEB2
ZFAND6
ZFC3H1
ZFP2
ZFP37
ZFP69B
ZFX
ZFYVE16
ZMYM2
ZMYND11
ZNF112
ZNF124
ZNF134
ZNF136
ZNF14
ZNF141
ZNF148
ZNF195
ZNF197
ZNF204P
ZNF207
ZNF211
ZNF215
ZNF224
ZNF235
ZNF254
ZNF267
ZNF268
ZNF273
ZNF274
ZNF292
ZNF330
ZNF33B
ZNF345
ZNF350
ZNF394
ZNF407
ZNF41
ZNF43
ZNF430
ZNF432
ZNF440
ZNF451
ZNF484
ZNF518A
ZNF528
ZNF549
ZNF550
ZNF551
ZNF606
ZNF614
ZNF638
ZNF654
ZNF669
ZNF674
ZNF675
ZNF706
ZNF717
ZNF75D
ZNF81
ZNF91
ZNHIT6
ZSCAN12
ZWINT
ZXDB

## Sheet: S4_Published Signatures
TableS4: Summary of published signatures
Signature Code	#. Genes	Gene list	Included in this study?	Author (PMID)
TS1	1	IFI27	Yes	Tang et al., (28619954)
GS3	3	BATF, DNMT1, ISG15	Yes	Gomez-Carballo et al., (33808774)
LS3	3	HERC6, IGF1R, NAGK	Yes	Li et al., (34423323)
SB4	4	ADGRE, IL16, OASL, ISG15	Yes	Sampson et al., (28588308)
HL2	2	FAM89A*, IFI44L	No	Herberg et al., (27552617)
LC2	2	S100A12, CD177*	No	Lei et al., (33667695)
*Genes in red were not found in the discovery train datasets.
